# Supplementary material for: Rolling Leaf 2 Controls Leaf Rolling by Regulating Adaxial-Side Bulliform Cell Number and Size in Rice
Source: Plants (Basel). 2025 Nov 4;14(21):3373. doi: 10.3390/plants14213373 (PMC12608271; doi:10.3390/plants14213373)
Supplement: Supplementary file 1 [file plants-14-03373-s001.zip]

Archive with 1 entries (1 files):
- plants-3837316-supplementary.pdf
